# Supplementary material for: Immunoproteasome Inhibition Ameliorates Aged Dystrophic Mouse Muscle Environment
Source: Int J Mol Sci. 2022 Nov 24;23(23):14657. doi: 10.3390/ijms232314657 (PMC9739773; doi:10.3390/ijms232314657)
Supplement: Supplementary file 1 [file ijms-23-14657-s001.zip]

Archive with 1 entries (1 files):
- ijms-1998051-supplementary.pdf
